# Supplementary material for: Case report: Isoflurane therapy in a case of status asthmaticus requiring extracorporeal membrane oxygenation
Source: Front Med (Lausanne). 2022 Nov 8;9:1051468. doi: 10.3389/fmed.2022.1051468 (PMC9679515; doi:10.3389/fmed.2022.1051468)
Supplement: Supplementary file 1 [file Table_1.XLSX]

## Sheet: Sheet1
HD	iPEEP	Ppeak	Pplat
0	24	33	16
1	17	48	22
2	12	33	28
3	10	27	12
4	12	24	21
5	17	30	13
6	3	9	5
7	2	9	5
8	0	6	5
9	1	10	7
10	0	15	9
	Admission	Pre-Cannulation	Post Cannulation	Mid-ECMO Run	Decannulation	Extubation	Discharge
WBC count	19.8	23.07	18.76	15.7	17.5	9.5	6.93
Hemoglobin	13.4	13.8	10.6	9.4	8.4	8	11
BUN	29	31	46	36	28	20	6
Creatinine	1.19	1.42	1.24	0.64	0.46	0.41	0.45
pH	7.17	7.17	7.35	7.41	7.4
pCO2	>95	>95	77	69	49
pO2	77	81	272	81	88
